# Supplementary material for: Analyzing the Korean reference genome with meta-imputation increased the imputation accuracy and spectrum of rare variants in the Korean population
Source: Front Genet. 2022 Nov 24;13:1008646. doi: 10.3389/fgene.2022.1008646 (PMC9731225; doi:10.3389/fgene.2022.1008646)
Supplement: Supplementary file 2 [file Table1.xlsx]

## Sheet: Suppl. T1
Supplementary Table 1. The characteristics of genotype panels used in this study
Population	Ancestry	Data source	# of samples	Mimic KBA		Mimic UKB
				# of variants	# of MAF ≥ 1%	# of variants	# of MAF ≥ 1%
Korean	East Asian	Whole genome sequencing data (Koreans), not used for reference panel	208	680383	564574	446629	353759
Chinese	East Asian	1000 Genomes project phase 3 (Chinese), randomly sampled 208 samples from CDX(Chinese Dai in Xishuangbanna, n=93), CHB(Han Chinese in Beijing, n=103), and CHS(Southern Han Chinese, n=105).	208	690971	542022	728551	356014
Japanese	East Asian	1000 Genomes project phase 3 (Japanese), JPT (Japanese in Tokyo, n=104)	104	690971	528183	728551	350838
European	European	1000 Genomes project phase 3 (European), randomly samples 208 samples from CEU(Utah residents with Northern and Western European ancestry, n=99), GBR (British in England and Scotland, n=91), FIN(Finnish in Finland, n=99), IBS(Iberian Populations in Spain, n=107), and TSI(Toscani in Italia, n=107)	208	690971	379330	728551	644461

## Sheet: Suppl. T2
Supplementary Table 2. Aggregated R2 (SD) by reference panels and genotype panels
Variants were used if AF can be retrieved from each reference panels and the variant is available in the true data set (WGS). The best performed combinations were bold-faced.
Microarray platforms	Genotype panels	Reference panels	# of total calculated varaints	AF < 0.2%	0.2% ≤ AF < 0.5%	0.5% ≤ AF < 1%	1% ≤ AF < 2%	2% ≤ AF < 5%	5% ≤ AF < 10%	10% ≤ AF < 20%	20% ≤ AF < 30%	30% ≤ AF < 40%	40% ≤ AF < 50%	AF ≥ 50%	Mean aggregated R2
KBA	KOR	KRG	10088795	0.6293(0.419)	0.6658(0.363)	0.6915(0.312)	0.7703(0.267)	0.8785(0.202)	0.9261(0.149)	0.9508(0.085)	0.9567(0.068)	0.9578(0.064)	0.9593(0.062)	0.9482(0.114)	0.8405(0.267)
		NARD	11544628	0.6261(0.412)	0.7027(0.336)	0.7353(0.296)	0.8059(0.255)	0.9035(0.184)	0.9485(0.121)	0.9604(0.097)	0.9644(0.090)	0.9660(0.086)	0.9613(0.113)	0.9576(0.109)	0.8336(0.288)
		GAsP	7459801	0.4608(0.364)	0.5078(0.349)	0.6026(0.337)	0.7147(0.313)	0.8404(0.254)	0.9065(0.183)	0.9388(0.117)	0.9500(0.084)	0.9530(0.079)	0.9547(0.076)	0.9357(0.129)	0.8274(0.278)
		ChinaMAP	10637521	0.6205(0.411)	0.6885(0.346)	0.7149(0.310)	0.7777(0.272)	0.8847(0.202)	0.9362(0.143)	0.9483(0.125)	0.9520(0.123)	0.9504(0.131)	0.9399(0.167)	0.9502(0.120)	0.8175(0.302)
		TOPMed	11180168	0.4999(0.392)	0.6739(0.344)	0.7074(0.347)	0.7742(0.322)	0.8555(0.257)	0.8969(0.200)	0.9195(0.159)	0.9365(0.123)	0.9452(0.099)	0.9478(0.090)	0.9222(0.146)	0.7503(0.344)
	CH	KRG	9273607	0.3555(0.403)	0.3985(0.377)	0.4645(0.360)	0.5955(0.354)	0.7774(0.288)	0.8847(0.178)	0.9148(0.123)	0.9254(0.103)	0.9281(0.097)	0.9308(0.094)	0.9011(0.181)	0.7400(0.340)
		NARD	10341598	0.5649(0.406)	0.6045(0.356)	0.6469(0.324)	0.7345(0.292)	0.8605(0.220)	0.9340(0.130)	0.9520(0.095)	0.9576(0.084)	0.9594(0.080)	0.9593(0.086)	0.9394(0.137)	0.8078(0.299)
		GAsP	7798109	0.3479(0.350)	0.4120(0.348)	0.5132(0.351)	0.6465(0.343)	0.7899(0.293)	0.8814(0.210)	0.9297(0.127)	0.9437(0.089)	0.9470(0.083)	0.9484(0.081)	0.9206(0.152)	0.7868(0.312)
		ChinaMAP	11192927	0.7390(0.386)	0.7299(0.326)	0.7323(0.288)	0.7980(0.243)	0.9057(0.164)	0.9532(0.101)	0.9657(0.076)	0.9695(0.068)	0.9698(0.070)	0.9681(0.084)	0.9551(0.115)	0.8513(0.274)
		TOPMed	11313353	0.4318(0.388)	0.6052(0.374)	0.6288(0.386)	0.7002(0.370)	0.7943(0.316)	0.8573(0.248)	0.8954(0.192)	0.9246(0.139)	0.9377(0.107)	0.9411(0.095)	0.9057(0.168)	0.7139(0.364)
	JPT	KRG	8508655	0.5840(0.431)	0.6334(0.391)	0.6614(0.360)	0.7167(0.328)	0.8371(0.250)	0.9173(0.149)	0.9394(0.103)	0.9464(0.085)	0.9473(0.081)	0.9493(0.078)	0.9385(0.125)	0.8469(0.265)
		NARD	8937307	0.6213(0.419)	0.7128(0.350)	0.7472(0.314)	0.8039(0.273)	0.8957(0.194)	0.9500(0.112)	0.9634(0.084)	0.9672(0.076)	0.9681(0.072)	0.9677(0.079)	0.9579(0.110)	0.8780(0.246)
		GAsP	6793401	0.4872(0.382)	0.5214(0.372)	0.5947(0.357)	0.7002(0.332)	0.8427(0.258)	0.9103(0.181)	0.9371(0.121)	0.9480(0.088)	0.9514(0.080)	0.9529(0.078)	0.9371(0.123)	0.8520(0.259)
		ChinaMAP	8085235	0.5804(0.417)	0.6858(0.370)	0.7125(0.344)	0.7555(0.311)	0.8543(0.241)	0.9301(0.142)	0.9494(0.100)	0.9558(0.086)	0.9571(0.084)	0.9560(0.095)	0.9471(0.116)	0.8543(0.268)
		TOPMed	9051694	0.5379(0.398)	0.6748(0.350)	0.7123(0.352)	0.7762(0.328)	0.8571(0.264)	0.8993(0.202)	0.9201(0.159)	0.9351(0.124)	0.9429(0.101)	0.9447(0.093)	0.9231(0.140)	0.8069(0.307)
	EUR	KRG	6576658	0.2902(0.349)	0.3609(0.377)	0.4927(0.397)	0.6140(0.387)	0.6542(0.364)	0.6730(0.329)	0.7046(0.293)	0.7455(0.256)	0.7694(0.231)	0.7870(0.215)	0.7227(0.296)	0.6808(0.325)
		NARD	8556640	0.3189(0.324)	0.4966(0.337)	0.6024(0.340)	0.6994(0.338)	0.7592(0.321)	0.7779(0.289)	0.8078(0.249)	0.8407(0.209)	0.8609(0.180)	0.8713(0.169)	0.8421(0.215)	0.6942(0.339)
		GAsP	8788893	0.4087(0.356)	0.4882(0.353)	0.5714(0.341)	0.6561(0.316)	0.7709(0.273)	0.8557(0.222)	0.9015(0.164)	0.9241(0.120)	0.9329(0.101)	0.9364(0.095)	0.9006(0.168)	0.7674(0.305)
		ChinaMAP	8669285	0.3547(0.340)	0.5954(0.343)	0.6512(0.354)	0.7225(0.344)	0.7753(0.314)	0.7919(0.279)	0.8163(0.243)	0.8480(0.204)	0.8690(0.174)	0.8772(0.165)	0.8369(0.230)	0.6708(0.355)
		TOPMed	14358957	0.6074(0.421)	0.6284(0.347)	0.6782(0.305)	0.7495(0.276)	0.8317(0.239)	0.8993(0.174)	0.9427(0.108)	0.9600(0.073)	0.9635(0.065)	0.9634(0.068)	0.9289(0.138)	0.7949(0.307)
UKB	KOR	KRG	10294397	0.5313(0.436)	0.5594(0.388)	0.5819(0.339)	0.6555(0.303)	0.7801(0.255)	0.8796(0.189)	0.9298(0.115)	0.9448(0.089)	0.9482(0.083)	0.9513(0.077)	0.9353(0.130)	0.7791(0.308)
		NARD	11749729	0.5644(0.425)	0.6314(0.361)	0.6590(0.320)	0.7238(0.284)	0.8350(0.225)	0.9168(0.154)	0.9477(0.114)	0.9578(0.099)	0.9605(0.095)	0.9567(0.118)	0.9498(0.118)	0.7908(0.314)
		GAsP	7658513	0.3619(0.346)	0.3891(0.325)	0.4606(0.319)	0.5791(0.325)	0.7608(0.285)	0.8675(0.209)	0.9196(0.141)	0.9397(0.102)	0.9439(0.096)	0.9472(0.090)	0.9225(0.145)	0.7724(0.313)
		ChinaMAP	10838855	0.5382(0.423)	0.5979(0.371)	0.6207(0.337)	0.6794(0.304)	0.7997(0.252)	0.8961(0.181)	0.9306(0.145)	0.9416(0.135)	0.9425(0.140)	0.9331(0.172)	0.9386(0.134)	0.7628(0.333)
		TOPMed	8980077	0.3886(0.355)	0.5127(0.353)	0.6085(0.358)	0.7185(0.337)	0.8026(0.285)	0.8589(0.230)	0.8936(0.187)	0.9171(0.150)	0.9291(0.125)	0.9330(0.115)	0.9013(0.167)	0.6798(0.328)
	CH	KRG	9452293	0.2935(0.386)	0.3260(0.366)	0.3797(0.354)	0.4841(0.359)	0.6568(0.331)	0.8195(0.238)	0.8887(0.160)	0.9131(0.125)	0.9191(0.116)	0.9235(0.110)	0.8870(0.196)	0.6862(0.365)
		NARD	10517901	0.5123(0.413)	0.5423(0.368)	0.5767(0.339)	0.6484(0.314)	0.7789(0.264)	0.8915(0.176)	0.9354(0.119)	0.9494(0.097)	0.9526(0.092)	0.9538(0.095)	0.9293(0.147)	0.7667(0.323)
		GAsP	7974128	0.2786(0.328)	0.3223(0.320)	0.4018(0.327)	0.5330(0.342)	0.7182(0.310)	0.8435(0.230)	0.9107(0.149)	0.9339(0.107)	0.9389(0.099)	0.9417(0.095)	0.9084(0.165)	0.7394(0.337)
		ChinaMAP	11366169	0.6925(0.409)	0.6784(0.350)	0.6769(0.310)	0.7345(0.268)	0.8440(0.206)	0.9247(0.135)	0.9535(0.095)	0.9627(0.080)	0.9645(0.080)	0.9635(0.091)	0.9463(0.125)	0.8167(0.299)
		TOPMed	9396827	0.3480(0.348)	0.4635(0.365)	0.5518(0.380)	0.6504(0.373)	0.7447(0.331)	0.8207(0.269)	0.8705(0.214)	0.9063(0.162)	0.9223(0.131)	0.9280(0.116)	0.8859(0.186)	0.6558(0.347)
	JPT	KRG	8681543	0.5093(0.441)	0.5510(0.409)	0.5758(0.380)	0.6251(0.352)	0.7431(0.296)	0.8679(0.199)	0.9188(0.132)	0.9359(0.104)	0.9397(0.097)	0.9429(0.091)	0.9271(0.140)	0.8000(0.299)
		NARD	9109721	0.5710(0.429)	0.6575(0.373)	0.6894(0.338)	0.7408(0.301)	0.8378(0.234)	0.9208(0.148)	0.9521(0.102)	0.9617(0.085)	0.9636(0.082)	0.9642(0.086)	0.9518(0.118)	0.8477(0.270)
		GAsP	6957845	0.4035(0.368)	0.4198(0.354)	0.4727(0.342)	0.5784(0.339)	0.7636(0.291)	0.8736(0.208)	0.9195(0.144)	0.9390(0.106)	0.9440(0.096)	0.9469(0.091)	0.9258(0.139)	0.8071(0.292)
		ChinaMAP	8253314	0.5080(0.422)	0.6069(0.393)	0.6307(0.368)	0.6684(0.341)	0.7723(0.287)	0.8849(0.192)	0.9307(0.129)	0.9458(0.103)	0.9494(0.099)	0.9495(0.106)	0.9362(0.131)	0.8106(0.300)
		TOPMed	7964501	0.4425(0.371)	0.5419(0.361)	0.6297(0.359)	0.7329(0.337)	0.8131(0.285)	0.8649(0.230)	0.8986(0.183)	0.9196(0.146)	0.9292(0.125)	0.9325(0.114)	0.9056(0.159)	0.7531(0.297)
	EUR	KRG	6563478	0.4124(0.407)	0.4606(0.407)	0.5332(0.394)	0.5904(0.375)	0.6254(0.351)	0.6737(0.324)	0.7201(0.287)	0.7654(0.248)	0.7888(0.222)	0.8062(0.205)	0.7445(0.285)	0.7002(0.315)
		NARD	8374377	0.4919(0.379)	0.6909(0.340)	0.7404(0.324)	0.7514(0.317)	0.7716(0.297)	0.8054(0.266)	0.8423(0.225)	0.8763(0.182)	0.8939(0.153)	0.9035(0.142)	0.8861(0.178)	0.7736(0.302)
		GAsP	8550266	0.5263(0.371)	0.6297(0.356)	0.7175(0.328)	0.7938(0.285)	0.8646(0.230)	0.9039(0.180)	0.9341(0.128)	0.9519(0.089)	0.9573(0.076)	0.9600(0.070)	0.9385(0.130)	0.8447(0.262)
		ChinaMAP	8435328	0.5289(0.387)	0.7477(0.337)	0.7450(0.337)	0.7589(0.319)	0.7948(0.285)	0.8267(0.252)	0.8581(0.214)	0.8888(0.173)	0.9053(0.147)	0.9127(0.138)	0.885(0.1970)	0.7618(0.320)
		TOPMed	13625772	0.7418(0.365)	0.7630(0.293)	0.8072(0.256)	0.8702(0.221)	0.9162(0.190)	0.9436(0.146)	0.9659(0.093)	0.9763(0.060)	0.9784(0.053)	0.9781(0.057)	0.9596(0.105)	0.8730(0.245)

## Sheet: Suppl. T3
Supplementary Table 3. % of well-imputed variants by reference panels and genotype panels
Variants were used if AF can be retrieved from each reference panels. The best performed combinations were bold-faced.
Microarray platforms	Genotype panels	Reference panels	# of total variants	# of total imputed varaints	r2 ≥ 0.8										r2 ≥ 0.4
					AF < 0.2%		0.2% ≤ AF < 0.5%		0.5% ≤ AF < 5%		AF ≥ 5%		Total		AF < 0.2%		0.2% ≤ AF < 0.5%		0.5% ≤ AF < 5%		AF ≥ 5%		Total
					N	%	N	%	N	%	N	%	N	%	N	%	N	%	N	%	N	%	N	%
KBA	KOR	KRG	13630993	13070289	348046	14.5556	724694	32.8671	2035447	69.2382	5087077	91.9165	8195264	62.7015	572638	23.9483	1216575	55.1755	2733650	92.9884	5210228	94.1417	9733091	74.4673
		NARD	28134536	27569962	895846	7.2303	480090	16.687	1657963	48.4034	4947968	88.6858	7981867	28.9513	1876813	15.1476	1189046	41.3289	2684610	78.3758	5314488	95.2551	11064957	40.1341
		GAsP	21498623	20956524	78240	1.41482	129470	2.23874	649229	14.8068	4005399	76.168	4862338	23.202	309262	5.59239	450155	7.78388	1082454	24.6872	4741255	90.1612	6583126	31.4133
		ChinaMAP	57666797	57132793	1255613	2.64927	397593	21.1234	1462029	56.8652	4548020	86.0578	7663255	13.4131	2422235	5.11078	831848	44.1946	2199800	85.5605	4865725	92.0694	10319608	18.0625
		TOPMed	143297096	142775424	848146	0.703485	175394	3.21201	816813	8.58997	4914381	67.8553	6754734	4.73102	1762729	1.46208	340731	6.23985	1248603	13.1309	5630726	77.7462	8982789	6.29155
	CH	KRG	13630888	13092934	249429	10.4333	349194	15.8523	1395512	47.0634	4962092	89.6612	6956227	53.1296	619378	25.9079	1040457	47.2334	2498523	84.2622	5198768	93.9378	9357126	71.467
		NARD	28134434	27592412	792630	6.39737	319281	11.1017	1378426	39.9627	4814333	86.2937	7304670	26.4735	1870531	15.0972	971850	33.7921	2399182	69.556	5300018	94.9993	10541581	38.2046
		GAsP	21496812	20976549	38230	0.690776	88123	1.52028	628622	14.3194	3862910	73.4995	4617885	22.0145	240449	4.34466	412856	7.1225	1140669	25.9834	4758333	90.5367	6552307	31.2363
		ChinaMAP	57666648	57154323	2293969	4.83932	662761	35.072	1733104	67.2336	4623838	87.5033	9313672	16.2957	3466121	7.31208	1129333	59.7621	2387700	92.6278	4883668	92.4205	11866822	20.7628
		TOPMed	143495413	142981207	828255	0.68592	172492	3.15509	827980	8.6986	4853553	66.9952	6682280	4.67354	1927898	1.59659	372992	6.82249	1364588	14.3361	5736367	79.1809	9401845	6.57558
	JPT	KRG	13631030	13106851	185315	7.75145	432904	19.6555	1631685	54.7914	5039360	91.034	7289264	55.6142	319724	13.3736	730583	33.1713	2302162	77.3057	5196620	93.8748	8549089	65.2261
		NARD	28134413	27606230	489893	3.95399	381980	13.2812	1520565	43.9288	4926665	88.2829	7319103	26.5125	961212	7.75807	748247	26.0161	2303389	66.5444	5307361	95.1047	9320209	33.7613
		GAsP	21499824	20993389	66306	1.19891	105492	1.82032	573799	13.0273	3894667	74.0002	4640264	22.1035	200617	3.62745	313397	5.40783	939448	21.3289	4694658	89.2004	6148120	29.286
		ChinaMAP	57667174	57168209	634518	1.33891	239782	12.7445	1200875	46.0211	4453731	84.2446	6528906	11.4205	1250084	2.63783	470451	25.0046	1827612	70.0395	4852877	91.7946	8401024	14.6953
		TOPMed	143495310	143004035	643363	0.532758	155193	2.83781	761232	7.99461	4803832	66.2361	6363620	4.44996	1223216	1.01292	282531	5.16628	1111760	11.6759	5531668	76.2716	8149175	5.69856
	EUR	KRG	13630618	13257762	122558	5.12898	130983	5.94763	733902	23.7586	3996579	71.6622	4984022	37.5932	377849	15.8127	554035	25.1574	1800555	58.2893	5172686	92.7508	7905125	59.6264
		NARD	28134022	27754692	472619	3.81499	231641	8.05385	822835	23.0307	3712806	66.0895	5239901	18.8793	1550114	12.5125	609143	21.1791	1426207	39.9187	5140465	91.5025	8725929	31.4395
		GAsP	21495334	21131928	67548	1.21961	146499	2.51386	795764	17.6879	3678307	69.8387	4688118	22.185	312462	5.64163	574525	9.85859	1627540	36.1764	4806690	91.263	7321217	34.6453
		ChinaMAP	57666542	57313048	1137518	2.39986	178774	9.47135	691859	25.5946	3631200	68.2156	5639351	9.83956	2738174	5.77683	387097	20.5082	1212321	44.8485	4785479	89.8998	9123071	15.918
		TOPMed	143494668	143118310	1098117	0.908705	442002	8.05174	1909387	20.0056	5765075	79.6233	9214581	6.43844	2262660	1.87238	1043854	19.0154	3104638	32.5289	6449785	89.08	12860937	8.98623
UKB	KOR	KRG	13631326	13279679	278676	11.6545	551068	24.9915	1746227	55.94	5004828	89.984	7580799	57.0857	530415	22.1825	1134174	51.436	2854401	91.4402	5227381	93.9854	9746371	73.3931
		NARD	28133701	27779942	686913	5.544	347315	12.067	1403101	38.9132	4765014	85.0208	7202343	25.9264	1623486	13.103	1043146	36.2428	2629760	72.933	5299750	94.5619	10596142	38.1431
		GAsP	21495815	21156520	36913	0.666443	54956	0.942901	451504	10.0107	3678021	69.6714	4221394	19.9532	211571	3.8198	327601	5.62077	991689	21.9876	4691463	88.8687	6222324	29.4109
		ChinaMAP	57666362	57335427	1020849	2.15358	294785	15.5982	1239240	45.3243	4344686	81.8376	6899560	12.0337	2198265	4.63745	761076	40.2715	2223170	81.3108	4851210	91.3786	10033721	17.5
		TOPMed	143493480	143143343	581691	0.481358	130352	2.37482	735869	7.71025	4603355	63.3492	6051267	4.22742	1761388	1.45757	364937	6.64862	1313097	13.7583	5616391	77.2902	9055813	6.32639
	CH	KRG	13631339	13277826	201220	8.41616	272921	12.3829	1181330	37.8467	4831011	86.864	6486482	48.852	572568	23.948	980584	44.4908	2582416	82.7339	5216442	93.7942	9352010	70.4333
		NARD	28133781	27777767	616636	4.97684	244396	8.4923	1177807	32.6759	4613781	82.3272	6652620	23.9494	1627414	13.1348	858928	29.8461	2330048	64.6425	5280733	94.2281	10097123	36.3497
		GAsP	21495825	21154597	18662	0.336931	38218	0.655714	435444	9.65429	3585046	67.9378	4077370	19.2742	161031	2.90732	285358	4.89594	1022309	22.6658	4713263	89.3178	6181961	29.2228
		ChinaMAP	57666359	57333205	2031121	4.28482	545857	28.8777	1538292	56.3099	4491409	84.6082	8606679	15.0117	3226511	6.8066	1063123	56.2429	2461514	90.1049	4881943	91.965	11633091	20.2903
		TOPMed	143493576	143141239	560606	0.46391	127306	2.31932	740860	7.76252	4544043	62.5518	5972815	4.17267	1890130	1.56411	391057	7.12445	1413430	14.8095	5719334	78.7305	9413951	6.57669
	JPT	KRG	13631321	13282900	158144	6.6144	358739	16.2778	1449069	46.3604	4946297	88.9226	6912249	52.0387	302107	12.6357	692548	31.4243	2383608	76.2593	5216743	93.7846	8595006	64.7073
		NARD	28133763	27782925	405383	3.27182	303827	10.5569	1336041	37.024	4773561	85.1648	6818812	24.5432	853521	6.88872	672808	23.3778	2283356	63.2758	5295747	94.4811	9105432	32.7735
		GAsP	21495828	21159541	36320	0.65574	51504	0.883679	404673	8.9702	3618365	68.5155	4110862	19.4279	149729	2.70328	242182	4.15523	864286	19.1582	4650728	88.0637	5906925	27.9161
		ChinaMAP	57666367	57337599	540545	1.14035	193642	10.2509	1041850	38.0583	4251718	80.0774	6027755	10.5127	1159779	2.44671	441862	23.391	1840797	67.2435	4836956	91.0999	8279394	14.4397
		TOPMed	143493540	143146386	470528	0.389369	119942	2.18516	690615	7.23536	4523628	62.2347	5804713	4.05509	1224669	1.01343	303138	5.5227	1162160	12.1756	5518187	75.9175	8208154	5.7341
	EUR	KRG	13631412	13241575	153005	6.43763	157285	7.16653	726904	23.3446	4071383	73.2746	5108577	38.5798	381769	16.0628	553344	25.2125	1821426	58.4954	5171286	93.0701	7927825	59.8707
		NARD	28189175	27544714	810907	6.61822	342998	12.0956	902711	25.2331	4161623	74.3156	6218239	22.5751	1681607	13.7244	608801	21.469	1455145	40.675	5203744	92.9252	8949297	32.4901
		GAsP	21510783	20892876	150264	2.72491	315351	5.48486	1227580	28.0669	4358623	82.9396	6051818	28.9659	427594	7.75405	715743	12.4488	1775412	40.5924	4915277	93.5321	7834026	37.4962
		ChinaMAP	57667905	57076735	1501776	3.18349	211235	11.2614	734497	26.9665	4044770	76.2679	6492278	11.3746	2618853	5.55149	344813	18.3827	1177856	43.2441	4823674	90.9549	8965196	15.7073
		TOPMed	143530426	142890888	1800696	1.48971	778386	14.1947	2500032	26.8034	6181476	85.8062	11260590	7.88055	2861878	2.36762	1207620	22.0223	3064678	32.8571	6478884	89.9346	13613060	9.52689

## Sheet: Suppl. T4
Supplementary Table 4. Meta-imputaion performance of reference panels and genotype panels mimicking KBA and UKB
AF were inferred from the imputed datasets. The best performed combinations were bold-faced.
Microarray platforms	Genotype panels	Reference panels	Aggregated R2												# of total imputed varaints	% of well-imputed (r2 ≥ 0.8)										% of well-imputed (r2 ≥ 0.4)
			AF < 0.2%	0.2% ≤ AF < 0.5%	0.5% ≤ AF < 1%	1% ≤ AF < 2%	2% ≤ AF < 5%	5% ≤ AF < 10%	10% ≤ AF < 20%	20% ≤ AF < 30%	30% ≤ AF < 40%	40% ≤ AF < 50%	AF ≥ 50%	Mean aggregated R2		AF < 0.2%		0.2% ≤ AF < 0.5%		0.5% ≤ AF < 5%		AF ≥ 5%		Total		AF < 0.2%		0.2% ≤ AF < 0.5%		0.5% ≤ AF < 5%		AF ≥ 5%		Total
																N	%	N	%	N	%	N	%	N	%	N	%	N	%	N	%	N	%	N	%
KBA	KOR	KRG	0.629311	0.665752	0.691468	0.770336	0.878549	0.926128	0.950817	0.956699	0.957837	0.959326	0.948185	0.840482	13070289	348046	14.5556	724694	32.8671	2035447	69.2382	5087077	91.9165	8195264	62.7015	572638	23.9483	1216575	55.1755	2733650	92.9884	5210228	94.1417	9733091	74.4673
		ChinaMAP	0.62049	0.688508	0.71492	0.777736	0.8847	0.936213	0.948322	0.951962	0.950435	0.939947	0.95021	0.817503	57132793	1255613	2.64927	397593	21.1234	1462029	56.8652	4548020	86.0578	7663255	13.4131	2422235	5.11078	831848	44.1946	2199800	85.5605	4865725	92.0694	10319608	18.0625
		TOPMed	0.499928	0.673909	0.707439	0.774231	0.855521	0.896858	0.919529	0.936457	0.94523	0.947841	0.922233	0.750338	142775424	848146	0.703485	175394	3.21201	816813	8.58997	4914381	67.8553	6754734	4.73102	1762729	1.46208	340731	6.23985	1248603	13.1309	5630726	77.7462	8982789	6.29155
		KRG-1KGP3	0.3213	0.698	0.6658	0.7732	0.8693	0.91	0.9257	0.9288	0.9252	0.9204	0.8971	0.8031	49900610	6844	0.0191733	1085833	33.7232	2499365	63.9513	6300050	89.02	9892092	19.8236	587593	1.64613	2416472	75.0494	3719992	95.1836	6694881	94.599	13418938	26.8913
		KRG-GAsP	0.3785	0.7225	0.7006	0.8071	0.8973	0.9361	0.9556	0.9609	0.9622	0.9636	0.9506	0.8397	26458102	3156	0.0219014	782164	28.7261	2122836	61.8834	5246463	89.0011	8154619	30.8209	217962	1.51257	1520114	55.8283	3040179	88.6251	5540447	93.9883	10318702	39.0002
		KRG-GAsP-1KGP3	0.3249	0.6948	0.6743	0.7855	0.8774	0.9146	0.9289	0.9313	0.9271	0.9216	0.8961	0.8112	44854263	4886	0.0153628	833642	30.624	2185252	61.5162	5900508	87.085	8924288	19.8962	415277	1.30573	1871845	68.7626	3334749	93.8753	6391424	94.3304	12013295	26.783
		KRG-GAsP-TOPMed	0.3196	0.7171	0.7002	0.8094	0.8959	0.9346	0.954	0.9597	0.9612	0.9627	0.9483	0.8122	284737115	11480	0.00422318	1084705	34.9151	2290895	63.9601	5532044	88.9981	8919124	3.13241	667727	0.245639	2203416	70.9249	3314521	92.539	5854692	94.1888	12040356	4.22859
		KRG-GAsP-TOPMed-1KGP3	0.3168	0.7059	0.6876	0.7984	0.8832	0.9176	0.9307	0.9326	0.9281	0.9224	0.8962	0.7964	271668581	10575	0.00408993	1047737	35.913	2236230	63.104	5769043	86.807	9063585	3.33627	637614	0.2466	2181066	74.7597	3331544	94.0125	6256466	94.1412	12406690	4.56685
		KRG-TOPMed	0.3247	0.7196	0.6961	0.8018	0.8909	0.9319	0.9519	0.9579	0.9595	0.9611	0.9454	0.802	291768417	13817	0.00497756	1336698	35.7263	2564545	63.6355	5778855	90.1379	9693915	3.32247	822434	0.296281	2661163	71.1257	3616886	89.7478	6036717	94.16	13137200	4.50261
		KRG-TOPMed-1KGP3	0.3215	0.7081	0.6838	0.7922	0.8789	0.9152	0.9291	0.9315	0.9272	0.9219	0.8954	0.7896	272930564	12103	0.0046649	1236465	41.2155	2453365	67.0352	5995009	87.8675	9696942	3.5529	712543	0.274638	2442577	81.4193	3499467	95.6186	6425489	94.177	13080076	4.79246
		GAsP-1KGP3	0.2012	0.4867	0.5442	0.7191	0.855	0.9062	0.9166	0.9198	0.9163	0.9111	0.8816	0.7637	50613326	3414	0.00919053	381647	13.3325	1746861	48.1528	5778740	82.8359	7910662	15.6296	350280	0.942958	1320752	46.1394	3056018	84.2402	6561184	94.0519	11288234	22.3029
		GAsP-TOPMed	0.2629	0.6107	0.6261	0.7738	0.8897	0.9363	0.9489	0.9541	0.9559	0.9569	0.9386	0.7664	292360774	11275	0.00404143	841813	23.9997	1955400	53.6419	5246281	84.3157	8054769	2.75508	673407	0.241377	1977503	56.3777	3090634	84.7845	5823921	93.5993	11565465	3.95589
		GAsP-TOPMed-1KGP3	0.2583	0.6017	0.6098	0.7587	0.8713	0.9136	0.9215	0.9235	0.9195	0.9134	0.8833	0.755	284429201	10670	0.00393892	810471	24.2856	1906088	53.1165	5539115	83.7065	8266344	2.90629	674617	0.249041	1998096	59.8725	3130839	87.2464	6220258	93.9999	12023810	4.22735
		TOPMed-1KGP3	0.2521	0.5948	0.5938	0.7381	0.857	0.9058	0.9165	0.9198	0.9166	0.9114	0.879	0.7387	296747237	13849	0.00491241	1059896	28.8257	2266984	56.8823	6132449	85.5764	9473178	3.19234	894058	0.317133	2535615	68.9604	3593983	90.1788	6739881	94.053	13763537	4.63813
	CH	KRG	0.355483	0.398529	0.464545	0.595506	0.777377	0.884654	0.914781	0.925424	0.928102	0.930778	0.901123	0.740047	13092934	249429	10.4333	349194	15.8523	1395512	47.0634	4962092	89.6612	6956227	53.1296	619378	25.9079	1040457	47.2334	2498523	84.2622	5198768	93.9378	9357126	71.467
		ChinaMAP	0.739013	0.729917	0.732291	0.797982	0.905711	0.953228	0.965654	0.969462	0.969798	0.968096	0.955062	0.851256	57154323	2293969	4.83932	662761	35.072	1733104	67.2336	4623838	87.5033	9313672	16.2957	3466121	7.31208	1129333	59.7621	2387700	92.6278	4883668	92.4205	11866822	20.7628
		TOPMed	0.431822	0.605174	0.628822	0.700221	0.79432	0.857277	0.895423	0.924604	0.937676	0.941144	0.905661	0.713924	142981207	828255	0.68592	172492	3.15509	827980	8.6986	4853553	66.9952	6682280	4.67354	1927898	1.59659	372992	6.82249	1364588	14.3361	5736367	79.1809	9401845	6.57558
		KRG-GAsP	0.2467	0.4898	0.4803	0.6568	0.8451	0.9164	0.9357	0.9423	0.9445	0.9466	0.9212	0.7506	26458136	1983	0.014208	377549	12.3912	1500620	42.0583	4883905	82.9699	6764057	25.5651	206349	1.47847	1287648	42.2608	2812691	78.8322	5501369	93.4597	9808057	37.0701
		KRG-GAsP-TOPMed	0.2468	0.5779	0.5297	0.6933	0.8561	0.9205	0.9392	0.9456	0.9481	0.9498	0.9242	0.7425	289656800	11802	0.00427641	900697	23.0303	1719967	46.7977	5154344	84.6124	7786810	2.68829	769787	0.27893	2269085	58.0193	3058179	83.2084	5723045	93.9481	11820096	4.08072
		KRG-TOPMed	0.2449	0.5718	0.5155	0.6705	0.8385	0.912	0.9334	0.9402	0.9431	0.945	0.9164	0.7211	292193909	14435	0.00520161	1149696	27.3077	2026824	49.7772	5565263	86.9316	8756218	2.99671	940956	0.339071	2811368	66.7759	3495569	85.8485	6009026	93.8634	13256919	4.53703
		GAsP-TOPMed	0.2448	0.5675	0.5317	0.697	0.86	0.9251	0.9419	0.9475	0.95	0.9517	0.924	0.7305	292781030	12756	0.00457669	929654	22.5821	1702913	45.7123	5099962	81.9654	7745285	2.64542	786234	0.282091	2262798	54.9652	2987131	80.1853	5816008	93.4735	11852171	4.04813
	JPT	KRG	0.58398	0.63344	0.661406	0.716651	0.837113	0.917303	0.939428	0.946358	0.947297	0.949254	0.938485	0.846937	13106851	185315	7.75145	432904	19.6555	1631685	54.7914	5039360	91.034	7289264	55.6142	319724	13.3736	730583	33.1713	2302162	77.3057	5196620	93.8748	8549089	65.2261
		ChinaMAP	0.58035	0.685828	0.712492	0.755546	0.854276	0.930131	0.949449	0.955782	0.957121	0.956027	0.947057	0.854331	57168209	634518	1.33891	239782	12.7445	1200875	46.0211	4453731	84.2446	6528906	11.4205	1250084	2.63783	470451	25.0046	1827612	70.0395	4852877	91.7946	8401024	14.6953
		TOPMed	0.537934	0.674764	0.712275	0.776196	0.857073	0.899277	0.920141	0.935069	0.942905	0.944676	0.9231	0.806856	143004035	643363	0.532758	155193	2.83781	761232	7.99461	4803832	66.2361	6363620	4.44996	1223216	1.01292	282531	5.16628	1111760	11.6759	5531668	76.2716	8149175	5.69856
		KRG-GAsP	0.3341	0.6737	0.6773	0.7424	0.8628	0.9305	0.9485	0.9535	0.9551	0.9561	0.9425	0.8483	26458355	0	0	282117	12.925	1810815	52.9993	5090986	86.5239	7183918	27.1518	1943	0.0129749	638519	29.2532	2826451	82.7252	5512532	93.6883	8979445	33.938
		KRG-GAsP-TOPMed	0.2903	0.6811	0.6733	0.7486	0.8658	0.9304	0.9483	0.9535	0.9553	0.9565	0.9414	0.8384	289368334	0	0	433135	15.7261	1999955	53.5386	5403325	86.8571	7836415	2.70811	8086	0.00292275	1180147	42.8484	3203436	85.7557	5844418	93.9476	10236087	3.53739
		KRG-TOPMed	0.2969	0.7014	0.6677	0.7372	0.8564	0.9255	0.9448	0.9503	0.9521	0.9536	0.937	0.8292	292193954	0	0	550405	18.8602	2268075	55.3979	5683232	88.7515	8501712	2.90961	9991	0.00358386	1457322	49.9365	3533075	86.2956	6016023	93.9485	11016411	3.77024
		GAsP-TOPMed	0.2671	0.7014	0.6334	0.7418	0.8642	0.9311	0.9474	0.9523	0.9542	0.9554	0.9385	0.8215	292781231	0	0	364267	12.2266	1800923	48.7257	5163897	83.0211	7329087	2.50326	8117	0.00290011	1086567	36.4706	2973060	80.4391	5813372	93.4629	9881116	3.37491
	EUR	KRG	0.290201	0.360888	0.492702	0.614028	0.654174	0.672977	0.704601	0.745518	0.769407	0.786998	0.722657	0.68084	13257762	122558	5.12898	130983	5.94763	733902	23.7586	3996579	71.6622	4984022	37.5932	377849	15.8127	554035	25.1574	1800555	58.2893	5172686	92.7508	7905125	59.6264
		ChinaMAP	0.354732	0.595381	0.651187	0.72252	0.775311	0.791903	0.816324	0.847958	0.869029	0.877152	0.836854	0.670774	57313048	1137518	2.39986	178774	9.47135	691859	25.5946	3631200	68.2156	5639351	9.83956	2738174	5.77683	387097	20.5082	1212321	44.8485	4785479	89.8998	9123071	15.918
		TOPMed	0.607443	0.628404	0.678159	0.749452	0.831679	0.899337	0.942732	0.960045	0.963456	0.96344	0.928904	0.79492	143118310	1098117	0.908705	442002	8.05174	1909387	20.0056	5765075	79.6233	9214581	6.43844	2262660	1.87238	1043854	19.0154	3104638	32.5289	6449785	89.08	12860937	8.98623
		KRG-GAsP	0.3419	0.519	0.5065	0.6207	0.7474	0.8535	0.9004	0.9169	0.9217	0.9238	0.8756	0.7588	26457723	2220	0.016038	176916	6.75042	1025448	26.5538	4534104	73.9291	5738688	21.69	162124	1.17124	709266	27.0628	2595092	67.1994	5758365	93.8908	9224847	34.8664
		KRG-GAsP-TOPMed	0.4421	0.774	0.693	0.7612	0.846	0.914	0.9453	0.9555	0.9581	0.9593	0.9258	0.7882	293530715	22274	0.00798512	1657139	45.5387	2403250	56.1049	5753326	86.3269	9835989	3.35092	982406	0.352188	2851802	78.3684	3967759	92.6291	6364659	95.4998	14166626	4.82628
		KRG-TOPMed	0.4385	0.7779	0.6953	0.7626	0.8455	0.9126	0.9438	0.9538	0.9564	0.9578	0.9226	0.7883	292194200	23644	0.00851245	1715501	49.2762	2448855	58.1177	5834769	86.5517	10022769	3.43017	1002355	0.360874	2877388	82.6503	3939681	93.4989	6436482	95.4774	14255906	4.87891
		GAsP-TOPMed	0.4442	0.7765	0.697	0.7661	0.8525	0.9216	0.9523	0.9617	0.9645	0.9652	0.933	0.7927	292781060	21920	0.00786817	1643429	46.9567	2384760	57.8293	5709336	86.9434	9759445	3.33336	947982	0.340278	2781658	79.4786	3867633	93.7883	6282887	95.6776	13880160	4.7408
UKB	KOR	KRG	0.531333	0.559422	0.581856	0.65546	0.780096	0.879606	0.92983	0.944764	0.948153	0.9513	0.935331	0.779108	13279679	278676	11.6545	551068	24.9915	1746227	55.94	5004828	89.984	7580799	57.0857	530415	22.1825	1134174	51.436	2854401	91.4402	5227381	93.9854	9746371	73.3931
		ChinaMAP	0.538177	0.597898	0.620719	0.679388	0.799672	0.896058	0.930646	0.941608	0.942533	0.933124	0.938571	0.762842	57335427	1020849	2.15358	294785	15.5982	1239240	45.3243	4344686	81.8376	6899560	12.0337	2198265	4.63745	761076	40.2715	2223170	81.3108	4851210	91.3786	10033721	17.5
		TOPMed	0.380855	0.524001	0.586695	0.683848	0.799255	0.862302	0.896619	0.918635	0.930676	0.934363	0.901323	0.679834	143143343	581691	0.481358	130352	2.37482	735869	7.71025	4603355	63.3492	6051267	4.22742	1761388	1.45757	364937	6.64862	1313097	13.7583	5616391	77.2902	9055813	6.32639
		KRG-1KGP3	0.2654	0.5972	0.5637	0.6434	0.7652	0.8635	0.9056	0.9176	0.9152	0.9131	0.8847	0.7428	49900581	6699	0.0189192	861902	25.179	1930839	48.1666	6115008	86.6116	8914448	17.8644	613560	1.7328	2394473	69.9506	3722509	92.8616	6658939	94.3157	13389481	26.8323
		KRG-GAsP	0.3087	0.6199	0.5979	0.6754	0.7953	0.8925	0.9371	0.9504	0.9532	0.9562	0.9371	0.7763	26458585	2460	0.0174699	573467	19.3707	1524562	42.9645	4961510	84.5469	7061999	26.6908	205245	1.45757	1345282	45.4412	2895845	81.6094	5488101	93.5204	9934473	37.5473
		KRG-GAsP-1KGP3	0.2697	0.59	0.571	0.654	0.776	0.8706	0.91	0.9208	0.9177	0.915	0.8833	0.7506	46529380	4703	0.0142885	650052	20.6596	1591914	43.1171	5628817	83.0674	7875486	16.9258	435978	1.32457	1817305	57.7567	3242218	87.8156	6361259	93.8765	11856760	25.4823
		KRG-GAsP-TOPMed	0.2613	0.614	0.5959	0.676	0.7929	0.89	0.935	0.9488	0.9518	0.9548	0.9334	0.7439	287014663	9634	0.00352184	827785	23.6892	1653454	44.024	5254794	84.5576	7745667	2.6987	703213	0.257069	2055449	58.822	3190487	84.9483	5820276	93.657	11769425	4.10064
		KRG-GAsP-TOPMed-1KGP3	0.2587	0.6008	0.5824	0.6637	0.7806	0.8733	0.9118	0.9218	0.9185	0.9157	0.8825	0.7305	276145414	9218	0.00351162	812868	24.7745	1631604	44.3843	5535547	82.7663	7989237	2.89313	687911	0.262061	2083883	63.5124	3230421	87.8767	6262690	93.6384	12264905	4.44147
		KRG-TOPMed	0.2657	0.619	0.5934	0.6702	0.7851	0.8846	0.9317	0.9463	0.9497	0.9525	0.9291	0.7335	292193194	11808	0.00425143	1016492	26.2243	1938555	46.2236	5531395	86.6795	8498250	2.90844	853882	0.307437	2476452	63.8895	3531963	84.2174	5982512	93.7487	12844809	4.396
		KRG-TOPMed-1KGP3	0.261	0.6048	0.5786	0.658	0.7737	0.8689	0.9091	0.9201	0.9172	0.9146	0.8808	0.7229	277366273	10741	0.00407555	962954	29.9961	1862350	49.6305	5805972	84.6801	8642017	3.11574	772390	0.293075	2345666	73.0678	3430360	91.417	6430581	93.79	12978997	4.67937
		GAsP-1KGP3	0.1732	0.3965	0.4501	0.5797	0.7427	0.8586	0.8976	0.9095	0.9073	0.9048	0.8687	0.7092	50613951	3492	0.00953096	325253	9.82149	1190380	31.8758	5387029	77.7418	6906154	13.6448	369799	1.00932	1300790	39.2793	2760563	73.9219	6460257	93.2299	10891409	21.5186
		GAsP-TOPMed	0.2169	0.5062	0.5237	0.6301	0.7755	0.8887	0.9296	0.9431	0.9465	0.9494	0.9233	0.6987	292780435	9684	0.00347091	640513	16.5955	1294480	34.5213	4812427	78.047	6757104	2.30791	699705	0.250786	1779630	46.1096	2748984	73.3101	5711697	92.6312	10940016	3.73659
		GAsP-TOPMed-1KGP3	0.2125	0.4957	0.5069	0.6138	0.7581	0.8661	0.9024	0.913	0.9103	0.9072	0.8695	0.6893	287923038	9487	0.00346625	649855	17.1578	1326717	35.3696	5246364	78.4422	7232423	2.51193	729352	0.266482	1917497	50.6268	2918298	77.8004	6232281	93.1834	11797428	4.09742
		TOPMed-1KGP3	0.2067	0.4919	0.4926	0.5945	0.7379	0.853	0.8947	0.9075	0.906	0.9032	0.862	0.6725	297139543	12132	0.00430137	838437	21.4991	1644350	40.3475	5782496	81.2745	8277415	2.7857	944284	0.334794	2436130	62.4668	3444270	84.5122	6651913	93.4944	13476597	4.53544
	CH	KRG	0.293474	0.326002	0.379704	0.484108	0.656825	0.819534	0.888715	0.913137	0.919099	0.923517	0.886959	0.686174	13277826	201220	8.41616	272921	12.3829	1181330	37.8467	4831011	86.864	6486482	48.852	572568	23.948	980584	44.4908	2582416	82.7339	5216442	93.7942	9352010	70.4333
		ChinaMAP	0.69249	0.678447	0.676852	0.734497	0.843977	0.924664	0.953506	0.962682	0.964507	0.963545	0.946263	0.816739	57333205	2031121	4.28482	545857	28.8777	1538292	56.3099	4491409	84.6082	8606679	15.0117	3226511	6.8066	1063123	56.2429	2461514	90.1049	4881943	91.965	11633091	20.2903
		TOPMed	0.336105	0.478875	0.532332	0.620199	0.742431	0.825235	0.874157	0.909244	0.924081	0.928817	0.885981	0.655805	143141239	560606	0.46391	127306	2.31932	740860	7.76252	4544043	62.5518	5972815	4.17267	1890130	1.56411	391057	7.12445	1413430	14.8095	5719334	78.7305	9413951	6.57669
		KRG-GAsP	0.2175	0.4201	0.406	0.5231	0.7225	0.8646	0.9167	0.9317	0.9375	0.9402	0.9084	0.6971	26458791	1859	0.0135857	306674	9.3714	1026948	28.1376	4576739	78.1939	5912220	22.345	198096	1.4477	1169289	35.7313	2530476	69.3332	5422018	92.6355	9319879	35.2241
		KRG-GAsP-TOPMed	0.2139	0.4987	0.4494	0.5552	0.7361	0.8702	0.92	0.9348	0.9401	0.9428	0.9098	0.6824	290736055	10625	0.00384307	738778	17.2991	1203110	31.0017	4866810	79.6105	6819323	2.34554	797825	0.288574	2136648	50.0314	2871105	73.9824	5694450	93.1489	11500028	3.95549
		KRG-TOPMed	0.2101	0.4949	0.4384	0.5381	0.7133	0.8565	0.9118	0.9285	0.9343	0.937	0.8996	0.6625	292193488	12836	0.00462783	920287	21.5716	1472639	35.047	5261499	82.7258	7667261	2.62404	950625	0.342734	2608316	61.1392	3374159	80.3008	5937134	93.3487	12870234	4.4047
		GAsP-TOPMed	0.2127	0.4921	0.4561	0.5646	0.7444	0.8769	0.9233	0.9371	0.9421	0.9448	0.9098	0.6744	292780513	11414	0.00409886	735794	17.0015	1133761	29.6823	4702241	76.2675	6583210	2.24851	797731	0.286472	2031327	46.9366	2651295	69.4119	5701034	92.4673	11181387	3.81903
	JPT	KRG	0.509268	0.550976	0.575772	0.625084	0.743105	0.867927	0.918835	0.935899	0.939666	0.942897	0.927084	0.799968	13282900	158144	6.6144	358739	16.2778	1449069	46.3604	4946297	88.9226	6912249	52.0387	302107	12.6357	692548	31.4243	2383608	76.2593	5216743	93.7846	8595006	64.7073
		ChinaMAP	0.507976	0.606889	0.630733	0.668421	0.772347	0.884875	0.930661	0.94576	0.949369	0.949477	0.93618	0.810574	57337599	540545	1.14035	193642	10.2509	1041850	38.0583	4251718	80.0774	6027755	10.5127	1159779	2.44671	441862	23.391	1840797	67.2435	4836956	91.0999	8279394	14.4397
		TOPMed	0.432415	0.537317	0.60544	0.692686	0.807518	0.868091	0.901789	0.920754	0.930324	0.933278	0.905629	0.753063	143146386	470528	0.389369	119942	2.18516	690615	7.23536	4523628	62.2347	5804713	4.05509	1224669	1.01343	303138	5.5227	1162160	12.1756	5518187	75.9175	8208154	5.7341
		KRG-GAsP	0.2846	0.5778	0.5987	0.6389	0.7689	0.8867	0.9312	0.9449	0.949	0.9506	0.9314	0.8007	26458748	0	0	226640	9.27744	1362676	38.6212	4824920	82.3382	6414236	24.2424	1589	0.010863	576469	23.5976	2667479	75.6022	5461076	93.1943	8706613	32.9064
		KRG-GAsP-TOPMed	0.2511	0.5863	0.5937	0.643	0.7723	0.8869	0.9307	0.9445	0.9488	0.9506	0.9292	0.7881	290439882	0	0	364313	11.3788	1526517	38.6557	5149016	82.6343	7039846	2.42386	7503	0.0027081	1160627	36.2504	3096419	78.4101	5818903	93.385	10083452	3.47179
		KRG-TOPMed	0.2553	0.6077	0.5888	0.6365	0.7615	0.8793	0.926	0.9407	0.9454	0.947	0.9235	0.7789	292193479	0	0	454944	14.4679	1788630	42.0617	5440926	85.358	7684500	2.62994	9189	0.00330038	1407490	44.7602	3451880	81.1749	5963216	93.5518	10831775	3.70706
		GAsP-TOPMed	0.2339	0.5097	0.5485	0.6305	0.7686	0.8867	0.9298	0.9434	0.9476	0.9492	0.926	0.7708	292780823	0	0	300345	8.93029	1279500	33.4662	4788121	77.6407	6367966	2.17499	7365	0.00263575	1043275	31.0202	2720429	71.1547	5709234	92.5768	9480303	3.23802
	EUR	KRG	0.412412	0.46063	0.533202	0.590393	0.625401	0.673655	0.720131	0.76537	0.788776	0.806184	0.744486	0.700203	13241575	153005	6.43763	157285	7.16653	726904	23.3446	4071383	73.2746	5108577	38.5798	381769	16.0628	553344	25.2125	1821426	58.4954	5171286	93.0701	7927825	59.8707
		ChinaMAP	0.528949	0.747696	0.744963	0.758865	0.794803	0.826671	0.858116	0.888758	0.905332	0.912665	0.884979	0.761798	57076735	1501776	3.18349	211235	11.2614	734497	26.9665	4044770	76.2679	6492278	11.3746	2618853	5.55149	344813	18.3827	1177856	43.2441	4823674	90.9549	8965196	15.7073
		TOPMed	0.73468	0.759775	0.804111	0.866206	0.91486	0.948474	0.970424	0.977403	0.97856	0.978262	0.959643	0.872972	142890888	1800696	1.48971	778386	14.1947	2500032	26.8034	6181476	85.8062	11260590	7.88055	2861878	2.36762	1207620	22.0223	3064678	32.8571	6478884	89.9346	13613060	9.52689
		KRG-GAsP	0.3905	0.6489	0.6282	0.766	0.8712	0.9156	0.9316	0.938	0.94	0.9424	0.9111	0.8316	26483920	2314	0.0159363	267030	12.5149	1735934	48.0641	5362242	86.2347	7367520	27.8188	190815	1.31412	865194	40.5489	2988125	82.7344	5937490	95.4857	9981624	37.6894
		KRG-GAsP-TOPMed	0.5293	0.8661	0.7943	0.8723	0.9361	0.9591	0.968	0.9708	0.9712	0.9724	0.9542	0.8648	293623226	28860	0.0103597	2679564	66.1426	3395028	79.1066	6188755	92.3572	12292207	4.18639	1066850	0.382961	3680823	90.8577	4154124	96.7941	6441182	96.1243	15342979	5.2254
		KRG-TOPMed	0.5243	0.8691	0.7964	0.8739	0.9356	0.958	0.9667	0.9694	0.9699	0.9708	0.9515	0.8649	292303152	30257	0.0109116	2751924	68.9341	3420838	80.6117	6256126	92.3217	12459145	4.26241	1074557	0.38752	3702622	92.7486	4118427	97.0504	6512024	96.098	15407630	5.27111
		GAsP-TOPMed	0.5319	0.8684	0.7982	0.878	0.9439	0.9674	0.9752	0.9774	0.978	0.9788	0.9618	0.8698	292889997	28414	0.0102128	2671089	68.0493	3388205	81.8485	6161230	93.2681	12248938	4.1821	1037219	0.372806	3623923	92.324	4063043	98.1505	6365278	96.357	15089463	5.15192
